# Supplementary material for: Effect of Hydroxyl Groups Esterification with Fatty Acids on the Cytotoxicity and Antioxidant Activity of Flavones
Source: Molecules. 2022 Jan 10;27(2):420. doi: 10.3390/molecules27020420 (PMC8777613; doi:10.3390/molecules27020420)
Supplement: Supplementary file 1 [file molecules-27-00420-s001.zip]

Archive with 1 entries (1 files):
- molecules-1499940-supplementary.pdf
